# Supplementary material for: mbDriver: identifying driver microbes in microbial communities based on time-series microbiome data
Source: Brief Bioinform. 2024 Nov 11;25(6):bbae580. doi: 10.1093/bib/bbae580 (PMC11551971; doi:10.1093/bib/bbae580)
Supplement: Supplementary_table4_bbae580 [file supplementary_table4_bbae580.xlsx]

## Sheet: Supplementary Table 3
Supplementary Table 4: “Amino acid metabolism” and “Lipid metabolism” pathways.
SampleID	subject	time	group	Lipid metabolism	Amino acid metabolism
10-D0AM	10	0	UC1	3486.48	9725.07
10-D10	10	10	UC1	1.23765e+06	4.26635e+06
10-D11	10	11	UC1	1.94686e+06	6.57208e+06
10-D14	10	14	UC1	2.2679e+06	7.59489e+06
10-D16	10	16	UC1	1.98277e+06	6.7076e+06
10-D18	10	18	UC1	2.10236e+06	7.15708e+06
10-D1AM	10	1	UC1	1.28003e+06	4.30252e+06
10-D1PM	10	1.5	UC1	1.24844e+06	4.18235e+06
10-D21AM	10	21	UC1	2.9013e+06	9.69028e+06
10-D21PM	10	21.5	UC2	1.69494e+06	5.90729e+06
10-D22AM	10	22	UC2	1.48686e+06	5.26815e+06
10-D22PM	10	22.5	UC2	1.83181e+06	6.51648e+06
10-D23AM	10	23	UC2	1.82892e+06	6.6806e+06
10-D23PM	10	23.5	UC2	1.11771e+06	4.09184e+06
10-D24	10	24	UC2	1.52005e+06	5.74289e+06
10-D25	10	25	UC2	1.41666e+06	5.13266e+06
10-D29AM	10	29	UC2	1.28108e+06	4.35545e+06
10-D29PM	10	29.5	UC2	1.34748e+06	4.58726e+06
10-D2AM	10	2	UC1	1.49737e+06	4.98058e+06
10-D2PM	10	2.5	UC1	1.86238e+06	6.19894e+06
10-D30AM	10	30	UC2	1.53205e+06	4.8525e+06
10-D30PM	10	30.5	UC2	2.05019e+06	6.8377e+06
10-D31AM	10	31	UC2	2.17532e+06	7.05484e+06
10-D31PM	10	31.5	UC2	1.42463e+06	4.67242e+06
10-D32	10	32	UC2	1.87836e+06	6.08069e+06
10-D33	10	33	UC2	1.73884e+06	5.65572e+06
10-D35AM	10	35	UC2	1.68897e+06	5.46864e+06
10-D35PM	10	35.5	UC2	1.77685e+06	5.84124e+06
10-D36AM	10	36	UC2	2.02356e+06	6.8709e+06
10-D36PM	10	36.5	UC2	1.84734e+06	6.29748e+06
10-D37AM	10	37	UC2	1.40953e+06	4.94814e+06
10-D37PM	10	37.5	UC2	1.65121e+06	5.83268e+06
10-D38	10	38	UC2	1.99437e+06	7.15637e+06
10-D39	10	39	UC2	1.39841e+06	4.88323e+06
10-D3AM	10	3	UC1	1.49513e+06	5.03161e+06
10-D3PM	10	3.5	UC1	1.76892e+06	5885997
10-D42AM	10	42	UC2	1.20831e+06	4.44056e+06
10-D42PM	10	42.5	UC2	1.96941e+06	6.88873e+06
10-D43AM	10	43	UC2	1.55006e+06	5.57149e+06
10-D43PM	10	43.5	UC2	1.37764e+06	4.66704e+06
10-D44AM	10	44	UC2	1.35218e+06	4.40983e+06
10-D44PM	10	44.5	UC2	1.77121e+06	5.9518e+06
10-D45AM	10	45	UC2	1.64866e+06	5.47273e+06
10-D45PM	10	45.5	UC2	1.97474e+06	6.5109e+06
10-D46	10	46	UC2	2.07327e+06	6.94531e+06
10-D47	10	47	UC2	1.57052e+06	5.16923e+06
10-D4AM	10	4	UC1	1.68637e+06	5.57624e+06
10-D4PM	10	4.5	UC1	1.83131e+06	5.97652e+06
10-D5	10	5	UC1	1.64812e+06	5.41052e+06
10-D50AM	10	50	UC2	1.76331e+06	6.06866e+06
10-D50PM	10	50.5	UC2	1.77238e+06	6.01584e+06
10-D51AM	10	51	UC2	1.20939e+06	4.09646e+06
10-D51PM	10	51.5	UC2	1.45756e+06	4.80817e+06
10-D52AM	10	52	UC2	1.58918e+06	5.26747e+06
10-D52PM	10	52.5	UC2	1.87235e+06	6.28099e+06
10-D53	10	53	UC2	1.59326e+06	5.34875e+06
10-D54	10	54	UC2	1.67822e+06	5.60817e+06
10-D57AM	10	57	UC2	1.91683e+06	6.64438e+06
10-D57PM	10	57.5	UC2	1.97821e+06	7.00962e+06
10-D58AM	10	58	UC2	2.03101e+06	6.43145e+06
10-D58PM	10	58.5	UC2	1.862e+06	5.92825e+06
10-D59AM	10	59	UC2	1.51903e+06	5.20222e+06
10-D59PM	10	59.5	UC2	1.71841e+06	5.94183e+06
10-D6	10	6	UC1	2.00255e+06	6.77686e+06
10-D60AM	10	60	UC2	2.26357e+06	7.93584e+06
10-D60PM	10	60.5	UC2	2.23232e+06	7.59681e+06
10-D61	10	61	UC2	1.36197e+06	4.62359e+06
10-D62	10	62	UC2	1.45084e+06	5.1583e+06
10-D63	10	63	UC2	1.57208e+06	5.37077e+06
10-D64AM	10	64	UC2	1.16314e+06	4.13054e+06
10-D64PM	10	64.5	UC2	2.49702e+06	9.04937e+06
10-D7	10	7	UC1	1.78907e+06	6.15942e+06
10-D8	10	8	UC1	1.04285e+06	3.46806e+06
10-D9	10	9	UC1	1.39788e+06	4.75784e+06
2-D0AM	2	0	H1	166976	524307
2-D0PM	2	0.5	H1	324842	1.02001e+06
2-D10	2	10	H1	3.02108e+06	8.84526e+06
2-D11	2	11	H1	1.68866e+06	5.11865e+06
2-D14	2	14	H1	2.95166e+06	8.81593e+06
2-D16	2	16	H1	4.3307e+06	1.21944e+07
2-D18	2	18	H1	5.69598e+06	1.62539e+07
2-D1AM	2	1	H1	1.40188e+06	4.09336e+06
2-D1PM	2	1.5	H1	1.66042e+06	4.82011e+06
2-D21AM	2	21	H1	2.90806e+06	8.45104e+06
2-D21PM	2	21.5	H2	4.31718e+06	1.29797e+07
2-D22AM	2	22	H2	1.78339e+06	5.93261e+06
2-D22PM	2	22.5	H2	1.75725e+06	5.97737e+06
2-D23AM	2	23	H2	992345	3.56644e+06
2-D23PM	2	23.5	H2	1.38035e+06	4.9237e+06
2-D24	2	24	H2	1.31547e+06	4.84981e+06
2-D25	2	25	H2	1.78183e+06	6.54462e+06
2-D28AM	2	28	H2	1.93469e+06	6.74961e+06
2-D28PM	2	28.5	H2	1.74612e+06	6.19219e+06
2-D29AM	2	29	H2	2.0237e+06	6.58178e+06
2-D29PM	2	29.5	H2	2.04675e+06	6.71787e+06
2-D2AM	2	2	H1	2.40925e+06	6.9254e+06
2-D2PM	2	2.5	H1	1.93078e+06	5.96945e+06
2-D30AM	2	30	H2	1.86641e+06	5.94447e+06
2-D30PM	2	30.5	H2	1.95252e+06	6.10333e+06
2-D31AM	2	31	H2	2.06518e+06	6.57892e+06
2-D31PM	2	31.5	H2	2.07121e+06	6.44967e+06
2-D32	2	32	H2	1.7235e+06	5.65577e+06
2-D33	2	33	H2	2.12756e+06	6.91964e+06
2-D35AM	2	35	H2	2.02735e+06	6.39166e+06
2-D35PM	2	35.5	H2	2.52899e+06	8.01554e+06
2-D36AM	2	36	H2	2.56373e+06	8.49835e+06
2-D36PM	2	36.5	H2	2.85656e+06	9.78309e+06
2-D37AM	2	37	H2	3.86753e+06	1.07098e+07
2-D37PM	2	37.5	H2	3.5589e+06	9.84529e+06
2-D38	2	38	H2	3.31466e+06	9.45998e+06
2-D39	2	39	H2	2.91504e+06	8.81075e+06
2-D3AM	2	3	H1	1.36102e+06	4.0072e+06
2-D3PM	2	3.5	H1	2.06741e+06	6.10064e+06
2-D42AM	2	42	H2	2.5026e+06	7.77777e+06
2-D42PM	2	42.5	H2	2.27541e+06	6.95836e+06
2-D43AM	2	43	H2	2.54255e+06	7.57621e+06
2-D43PM	2	43.5	H2	3.13522e+06	8.99924e+06
2-D44AM	2	44	H2	2.55874e+06	7.2923e+06
2-D44PM	2	44.5	H2	3.07142e+06	8.77113e+06
2-D45AM	2	45	H2	3.14069e+06	8.56964e+06
2-D45PM	2	45.5	H2	3.77667e+06	1.02037e+07
2-D46	2	46	H2	4.47016e+06	1.20938e+07
2-D47	2	47	H2	3.3883e+06	9.72618e+06
2-D4AM	2	4	H1	3.21358e+06	9.22251e+06
2-D4PM	2	4.5	H1	2.06449e+06	6.14092e+06
2-D5	2	5	H1	2.30244e+06	6.62489e+06
2-D50AM	2	50	H2	3.81796e+06	1.01197e+07
2-D50PM	2	50.5	H2	3.70437e+06	1.00783e+07
2-D51AM	2	51	H2	2.46085e+06	6.70656e+06
2-D51PM	2	51.5	H2	2.42672e+06	6.90191e+06
2-D52AM	2	52	H2	3.78528e+06	1.04537e+07
2-D52PM	2	52.5	H2	2.77829e+06	7.94852e+06
2-D53	2	53	H2	3.10911e+06	9.89914e+06
2-D54	2	54	H2	2.32198e+06	7.3109e+06
2-D57AM	2	57	H2	1.76919e+06	6.14569e+06
2-D57PM	2	57.5	H2	1.3037e+06	4.39293e+06
2-D58AM	2	58	H2	2.04428e+06	7.13491e+06
2-D58PM	2	58.5	H2	1.9121e+06	6.34446e+06
2-D59AM	2	59	H2	1.39039e+06	4.50804e+06
2-D59PM	2	59.5	H2	1.61389e+06	4.88211e+06
2-D6	2	6	H1	2.29293e+06	6.69248e+06
2-D60AM	2	60	H2	2.14258e+06	6.8351e+06
2-D60PM	2	60.5	H2	2.4212e+06	7.89145e+06
2-D61	2	61	H2	2.88247e+06	9.04613e+06
2-D62	2	62	H2	2.32909e+06	6.84102e+06
2-D63	2	63	H2	1.60545e+06	5.10152e+06
2-D64AM	2	64	H2	2.32278e+06	6.90553e+06
2-D64PM	2	64.5	H2	2.07091e+06	6.07322e+06
2-D7	2	7	H1	2.51771e+06	7.73943e+06
2-D8	2	8	H1	1.32667e+06	3.84234e+06
2-D9	2	9	H1	2.13761e+06	6.34787e+06
3-D0AM	3	0	H1	125817	395390
3-D0PM	3	0.5	H1	1.25794e+06	3.41157e+06
3-D10	3	10	H1	1.55154e+06	4.73382e+06
3-D11	3	11	H1	1.89674e+06	5.95084e+06
3-D14	3	14	H1	2.82538e+06	8.35755e+06
3-D16	3	16	H1	1.55705e+06	4.67314e+06
3-D18	3	18	H1	3.84982e+06	1.15444e+07
3-D1AM	3	1	H1	1.30594e+06	3.82014e+06
3-D1PM	3	1.5	H1	1.63721e+06	4.59022e+06
3-D21AM	3	21	H1	4.50259e+06	1.36441e+07
3-D21PM	3	21.5	H2	4.25184e+06	1.28183e+07
3-D22AM	3	22	H2	1.74281e+06	5.88602e+06
3-D22PM	3	22.5	H2	1.24248e+06	4.35548e+06
3-D23AM	3	23	H2	1.30758e+06	4.87373e+06
3-D23PM	3	23.5	H2	1.69532e+06	6.4621e+06
3-D24	3	24	H2	1.21631e+06	4.62104e+06
3-D25	3	25	H2	1.77491e+06	6.56797e+06
3-D28AM	3	28	H2	1.68812e+06	6.09524e+06
3-D29AM	3	29	H2	1.54898e+06	5.01682e+06
3-D29PM	3	29.5	H2	2.60247e+06	8.42415e+06
3-D2AM	3	2	H1	2.31329e+06	6.7516e+06
3-D2PM	3	2.5	H1	1.84565e+06	5.55474e+06
3-D30AM	3	30	H2	2.61418e+06	8.17206e+06
3-D30PM	3	30.5	H2	1.84549e+06	5681145
3-D31AM	3	31	H2	1.66561e+06	5.36883e+06
3-D31PM	3	31.5	H2	2.02359e+06	6.29692e+06
3-D32	3	32	H2	2.13078e+06	6.60577e+06
3-D33	3	33	H2	2.64308e+06	8.66652e+06
3-D35AM	3	35	H2	1.50361e+06	5.00645e+06
3-D35PM	3	35.5	H2	1.87215e+06	6.03266e+06
3-D36AM	3	36	H2	1.74371e+06	5.98546e+06
3-D36PM	3	36.5	H2	2.15133e+06	7.5191e+06
3-D37AM	3	37	H2	2.90824e+06	8.56333e+06
3-D38	3	38	H2	2.80196e+06	8.0614e+06
3-D39	3	39	H2	3.58985e+06	1.02511e+07
3-D3AM	3	3	H1	1.94771e+06	5.80216e+06
3-D3PM	3	3.5	H1	1.79993e+06	5.24351e+06
3-D42AM	3	42	H2	1.92681e+06	5.88469e+06
3-D42PM	3	42.5	H2	1.42117e+06	4.23298e+06
3-D43AM	3	43	H2	1.7524e+06	5.42698e+06
3-D43PM	3	43.5	H2	2.36682e+06	7.27586e+06
3-D44AM	3	44	H2	1.79495e+06	5.17868e+06
3-D44PM	3	44.5	H2	2.17641e+06	6.23597e+06
3-D45AM	3	45	H2	2971375	8.21165e+06
3-D45PM	3	45.5	H2	2.9068e+06	8.22404e+06
3-D46	3	46	H2	6.1026e+06	1.6601e+07
3-D47	3	47	H2	3.05748e+06	8.97607e+06
3-D4AM	3	4	H1	2.11359e+06	6.07133e+06
3-D4PM	3	4.5	H1	2.27606e+06	6.64349e+06
3-D5	3	5	H1	2.33773e+06	6.68825e+06
3-D50AM	3	50	H2	3.55084e+06	9.76383e+06
3-D50PM	3	50.5	H2	2.74552e+06	7.60996e+06
3-D51AM	3	51	H2	2.58705e+06	6.83576e+06
3-D51PM	3	51.5	H2	4.56886e+06	1.24055e+07
3-D52AM	3	52	H2	3.24592e+06	8.69084e+06
3-D52PM	3	52.5	H2	3.22725e+06	8.68187e+06
3-D53	3	53	H2	2.12626e+06	5866432
3-D54	3	54	H2	2.2263e+06	7.64863e+06
3-D57AM	3	57	H2	1.81362e+06	5.88648e+06
3-D57PM	3	57.5	H2	2.0975e+06	6.60959e+06
3-D58AM	3	58	H2	2.58562e+06	7.99004e+06
3-D58PM	3	58.5	H2	2.6419e+06	8.09206e+06
3-D59AM	3	59	H2	2.21928e+06	6.86809e+06
3-D59PM	3	59.5	H2	2.21784e+06	6.52529e+06
3-D6	3	6	H1	2.85543e+06	8.3478e+06
3-D60AM	3	60	H2	1.79392e+06	5.46391e+06
3-D60PM	3	60.5	H2	2.04167e+06	6.2759e+06
3-D61	3	61	H2	2.10143e+06	6.76737e+06
3-D62	3	62	H2	2.17387e+06	6.7908e+06
3-D63	3	63	H2	1.42478e+06	4.72691e+06
3-D64AM	3	64	H2	1.24857e+06	4.09071e+06
3-D64PM	3	64.5	H2	1.76059e+06	5.55635e+06
3-D7	3	7	H1	1.99135e+06	6.0688e+06
3-D8	3	8	H1	1.45316e+06	4.32009e+06
3-D9	3	9	H1	1.67695e+06	5.61861e+06
4-D0AM	4	0	H1	363554	1.073e+06
4-D0PM	4	0.5	H1	327850	1.05929e+06
4-D10	4	10	H1	1.98928e+06	5.84256e+06
4-D11	4	11	H1	2.16658e+06	6.39629e+06
4-D14	4	14	H1	3.24788e+06	9.72434e+06
4-D16	4	16	H1	2.98757e+06	8.52663e+06
4-D18	4	18	H1	5.37352e+06	1.57668e+07
4-D1AM	4	1	H1	1.34647e+06	3.95714e+06
4-D1PM	4	1.5	H1	1.26197e+06	3.56226e+06
4-D21AM	4	21	H1	4.5592e+06	1.37811e+07
4-D21PM	4	21.5	H2	3.46109e+06	1.0376e+07
4-D22AM	4	22	H2	1.50804e+06	5.25241e+06
4-D22PM	4	22.5	H2	1.67066e+06	5.83207e+06
4-D23AM	4	23	H2	1.91076e+06	6.79454e+06
4-D23PM	4	23.5	H2	1.35951e+06	4.89437e+06
4-D24	4	24	H2	1.34764e+06	4.66936e+06
4-D25	4	25	H2	1.63642e+06	5.7168e+06
4-D28AM	4	28	H2	1.46102e+06	5.27717e+06
4-D29AM	4	29	H2	2.57205e+06	8.06281e+06
4-D29PM	4	29.5	H2	2.56695e+06	7.9558e+06
4-D2AM	4	2	H1	2.46019e+06	7.00988e+06
4-D2PM	4	2.5	H1	2.28324e+06	6.86128e+06
4-D30AM	4	30	H2	2.3626e+06	7.11523e+06
4-D30PM	4	30.5	H2	1.55763e+06	4.69921e+06
4-D31AM	4	31	H2	1.69638e+06	5.45408e+06
4-D31PM	4	31.5	H2	2.15868e+06	6.77993e+06
4-D32	4	32	H2	1.4661e+06	4.63941e+06
4-D33	4	33	H2	2.19314e+06	6.74059e+06
4-D35AM	4	35	H2	1.53627e+06	4.96485e+06
4-D35PM	4	35.5	H2	1.72125e+06	5.50237e+06
4-D36AM	4	36	H2	1.76431e+06	6.36832e+06
4-D36PM	4	36.5	H2	2.12419e+06	7.35204e+06
4-D37AM	4	37	H2	2.64997e+06	8.2368e+06
4-D37PM	4	37.5	H2	2.58872e+06	8.14221e+06
4-D38	4	38	H2	2.26827e+06	6.73853e+06
4-D39	4	39	H2	2.09814e+06	6.564e+06
4-D3AM	4	3	H1	1.52632e+06	4.43598e+06
4-D3PM	4	3.5	H1	1.84338e+06	5.33558e+06
4-D42AM	4	42	H2	1.74224e+06	5.55223e+06
4-D42PM	4	42.5	H2	1.89013e+06	5.89787e+06
4-D43AM	4	43	H2	1.79501e+06	5.69418e+06
4-D43PM	4	43.5	H2	2.97165e+06	8.54072e+06
4-D44AM	4	44	H2	2.39519e+06	6.60838e+06
4-D44PM	4	44.5	H2	2.72182e+06	7.64191e+06
4-D45AM	4	45	H2	4.36156e+06	1.193e+07
4-D45PM	4	45.5	H2	3.89901e+06	1.07435e+07
4-D46	4	46	H2	3.82695e+06	1.05327e+07
4-D47	4	47	H2	3.80401e+06	1.03453e+07
4-D4AM	4	4	H1	2.05812e+06	5.71539e+06
4-D4PM	4	4.5	H1	2.00141e+06	5.50757e+06
4-D5	4	5	H1	2.24369e+06	6.25446e+06
4-D50AM	4	50	H2	2.84967e+06	8.22975e+06
4-D50PM	4	50.5	H2	2.4396e+06	7.12195e+06
4-D51AM	4	51	H2	3.50238e+06	9.71458e+06
4-D51PM	4	51.5	H2	2.57456e+06	7.15284e+06
4-D52AM	4	52	H2	2.6702e+06	7.21811e+06
4-D52PM	4	52.5	H2	3.85843e+06	1.0351e+07
4-D53	4	53	H2	4.13993e+06	1.12496e+07
4-D54	4	54	H2	2.64052e+06	7.77256e+06
4-D57AM	4	57	H2	2.65049e+06	8.64488e+06
4-D57PM	4	57.5	H2	2.05286e+06	6.77331e+06
4-D58AM	4	58	H2	3.57527e+06	1.08856e+07
4-D58PM	4	58.5	H2	2.48391e+06	7.63612e+06
4-D59AM	4	59	H2	3.72178e+06	1.1414e+07
4-D59PM	4	59.5	H2	3.07275e+06	9.39852e+06
4-D6	4	6	H1	2.93512e+06	8.35384e+06
4-D60AM	4	60	H2	2.80384e+06	8.56629e+06
4-D60PM	4	60.5	H2	3.77934e+06	1.16246e+07
4-D61	4	61	H2	3.93593e+06	1.21296e+07
4-D62	4	62	H2	3.70976e+06	1.15797e+07
4-D63	4	63	H2	2.54022e+06	7.87849e+06
4-D64AM	4	64	H2	1.72861e+06	5.71089e+06
4-D64PM	4	64.5	H2	2.2137e+06	6.63303e+06
4-D7	4	7	H1	1.74258e+06	5.44342e+06
4-D8	4	8	H1	1.14342e+06	3.28141e+06
4-D9	4	9	H1	1.85902e+06	5.45147e+06
5-D0AM	5	0	H1	402679	1.17906e+06
5-D0PM	5	0.5	H1	1.00376e+06	2.71554e+06
5-D10	5	10	H1	2.0126e+06	6.4761e+06
5-D11	5	11	H1	1.2254e+06	4.00232e+06
5-D14	5	14	H1	2.74716e+06	8.99776e+06
5-D16	5	16	H1	2.55314e+06	7.95059e+06
5-D18	5	18	H1	2.71756e+06	8.41024e+06
5-D1AM	5	1	H1	1.04089e+06	3.09581e+06
5-D1PM	5	1.5	H1	1.29414e+06	3.6861e+06
5-D21AM	5	21	H1	3.07714e+06	9.60615e+06
5-D21PM	5	21.5	H2	3.03776e+06	9.48488e+06
5-D22AM	5	22	H2	1.42379e+06	4.8648e+06
5-D22PM	5	22.5	H2	1.91981e+06	6.7102e+06
5-D23AM	5	23	H2	1.77829e+06	6.1509e+06
5-D23PM	5	23.5	H2	1.41728e+06	5.35283e+06
5-D24	5	24	H2	1.26672e+06	4.60808e+06
5-D25	5	25	H2	1.44338e+06	5.11528e+06
5-D28AM	5	28	H2	1.71783e+06	6.33553e+06
5-D28PM	5	28.5	H2	1.37495e+06	4.8162e+06
5-D29AM	5	29	H2	1.15787e+06	3.86347e+06
5-D29PM	5	29.5	H2	3.00016e+06	9274215
5-D2AM	5	2	H1	1.80886e+06	5.2821e+06
5-D2PM	5	2.5	H1	1.57176e+06	4.77475e+06
5-D30AM	5	30	H2	2.04631e+06	6.00642e+06
5-D30PM	5	30.5	H2	1.73776e+06	5.12542e+06
5-D31AM	5	31	H2	2.27962e+06	7.03282e+06
5-D31PM	5	31.5	H2	2.07333e+06	6.35241e+06
5-D32	5	32	H2	4.09724e+06	1.14886e+07
5-D33	5	33	H2	5.31885e+06	1.4938e+07
5-D35AM	5	35	H2	2.64548e+06	7.49903e+06
5-D35PM	5	35.5	H2	3.58455e+06	1.02674e+07
5-D36AM	5	36	H2	2.71331e+06	8.62746e+06
5-D36PM	5	36.5	H2	3.86158e+06	1.24159e+07
5-D37AM	5	37	H2	3.37985e+06	1.05869e+07
5-D37PM	5	37.5	H2	3.70742e+06	1.17873e+07
5-D38	5	38	H2	2.84203e+06	8.88201e+06
5-D39	5	39	H2	3.11824e+06	1.00665e+07
5-D3AM	5	3	H1	1.81599e+06	5.41636e+06
5-D3PM	5	3.5	H1	2.18051e+06	6.0976e+06
5-D42AM	5	42	H2	2.43278e+06	8.07851e+06
5-D42PM	5	42.5	H2	2.80157e+06	8.88486e+06
5-D43AM	5	43	H2	2.66713e+06	8.32026e+06
5-D43PM	5	43.5	H2	2.57189e+06	7.6898e+06
5-D44AM	5	44	H2	2.45885e+06	7.20286e+06
5-D44PM	5	44.5	H2	3.39209e+06	1.01871e+07
5-D45AM	5	45	H2	2.37104e+06	7.03593e+06
5-D45PM	5	45.5	H2	2.78129e+06	7.93058e+06
5-D46	5	46	H2	3.9587e+06	1.11127e+07
5-D47	5	47	H2	4.85176e+06	1.35839e+07
5-D4AM	5	4	H1	2.29743e+06	6.51326e+06
5-D4PM	5	4.5	H1	2.77923e+06	7.77689e+06
5-D5	5	5	H1	2.45702e+06	7.00029e+06
5-D50AM	5	50	H2	2.54319e+06	7.11507e+06
5-D50PM	5	50.5	H2	2.78794e+06	7.55995e+06
5-D51AM	5	51	H2	2.40041e+06	6.76877e+06
5-D51PM	5	51.5	H2	2.20502e+06	6.21219e+06
5-D52AM	5	52	H2	2.55318e+06	7.32274e+06
5-D52PM	5	52.5	H2	2.29312e+06	6.75218e+06
5-D53	5	53	H2	2.6171e+06	8.23305e+06
5-D54	5	54	H2	2.40243e+06	7.30389e+06
5-D57AM	5	57	H2	2.36635e+06	7.69567e+06
5-D57PM	5	57.5	H2	2.09766e+06	7.03271e+06
5-D58AM	5	58	H2	2.17863e+06	6.48662e+06
5-D58PM	5	58.5	H2	2.17125e+06	6.92519e+06
5-D59AM	5	59	H2	2.43307e+06	7.46729e+06
5-D59PM	5	59.5	H2	2.60339e+06	8.03463e+06
5-D6	5	6	H1	2.45728e+06	7.36707e+06
5-D60AM	5	60	H2	1.46162e+06	4.32494e+06
5-D60PM	5	60.5	H2	2.32339e+06	7.16145e+06
5-D61	5	61	H2	2.89255e+06	8.67945e+06
5-D62	5	62	H2	1.61206e+06	5.13409e+06
5-D63	5	63	H2	1.31421e+06	4.30083e+06
5-D64AM	5	64	H2	1.35058e+06	4.41627e+06
5-D64PM	5	64.5	H2	1.43054e+06	4.43399e+06
5-D7	5	7	H1	2.38158e+06	7.08447e+06
5-D8	5	8	H1	1.22102e+06	3.77643e+06
5-D9	5	9	H1	1.6673e+06	5.23975e+06
6-D0AM	6	0	UC1	281278	816417
6-D0PM	6	0.5	UC1	1.58168e+06	4.29845e+06
6-D10	6	10	UC1	1.23847e+06	4.24048e+06
6-D11	6	11	UC1	1.48805e+06	5.1519e+06
6-D14	6	14	UC1	2.0593e+06	7.01609e+06
6-D16	6	16	UC1	2.52105e+06	8.70294e+06
6-D18	6	18	UC1	2.59653e+06	8.95576e+06
6-D1AM	6	1	UC1	1.02366e+06	3.45265e+06
6-D1PM	6	1.5	UC1	1.05302e+06	3.4655e+06
6-D21AM	6	21	UC1	3.72712e+06	1.27838e+07
6-D21PM	6	21.5	UC2	2.33209e+06	8.13242e+06
6-D22AM	6	22	UC2	1.20774e+06	4.43799e+06
6-D22PM	6	22.5	UC2	1.34105e+06	4.8034e+06
6-D23AM	6	23	UC2	1.24606e+06	4.45112e+06
6-D23PM	6	23.5	UC2	1.41186e+06	5.08816e+06
6-D24	6	24	UC2	1.06401e+06	3.97637e+06
6-D25	6	25	UC2	1.70064e+06	6.25803e+06
6-D28AM	6	28	UC2	1.42777e+06	5.53981e+06
6-D28PM	6	28.5	UC2	1.39981e+06	4.98925e+06
6-D29AM	6	29	UC2	1.80791e+06	6.4243e+06
6-D29PM	6	29.5	UC2	1.69828e+06	6050853
6-D2AM	6	2	UC1	1.22943e+06	4.06677e+06
6-D2PM	6	2.5	UC1	1.18045e+06	3.98128e+06
6-D30AM	6	30	UC2	2.13491e+06	6.91357e+06
6-D30PM	6	30.5	UC2	2.01757e+06	6.61889e+06
6-D31AM	6	31	UC2	2.36898e+06	7.7185e+06
6-D31PM	6	31.5	UC2	2.38826e+06	7.68154e+06
6-D32	6	32	UC2	1.97338e+06	6.48772e+06
6-D33	6	33	UC2	1.97843e+06	6.4937e+06
6-D35AM	6	35	UC2	1.85874e+06	6.24709e+06
6-D35PM	6	35.5	UC2	2.21773e+06	7.44152e+06
6-D36AM	6	36	UC2	1.9695e+06	6.73626e+06
6-D36PM	6	36.5	UC2	1.68577e+06	5.82407e+06
6-D37AM	6	37	UC2	1.56642e+06	5.39996e+06
6-D37PM	6	37.5	UC2	1.94076e+06	7.00333e+06
6-D38	6	38	UC2	1.82482e+06	6.28081e+06
6-D39	6	39	UC2	1.87872e+06	6.36908e+06
6-D3AM	6	3	UC1	1.26667e+06	4.27293e+06
6-D3PM	6	3.5	UC1	2.07886e+06	6.86803e+06
6-D42AM	6	42	UC2	1.25554e+06	4.31341e+06
6-D42PM	6	42.5	UC2	1.49068e+06	5.09279e+06
6-D43AM	6	43	UC2	1.22789e+06	4.17097e+06
6-D43PM	6	43.5	UC2	1.49482e+06	5.10746e+06
6-D44AM	6	44	UC2	1.36473e+06	4.69538e+06
6-D44PM	6	44.5	UC2	1.95183e+06	6.56329e+06
6-D45AM	6	45	UC2	1.42978e+06	4.78067e+06
6-D45PM	6	45.5	UC2	1.42707e+06	4.9023e+06
6-D46	6	46	UC2	1.64189e+06	5.60498e+06
6-D47	6	47	UC2	2.10886e+06	7.23848e+06
6-D4AM	6	4	UC1	1.38776e+06	4.60893e+06
6-D4PM	6	4.5	UC1	1.66797e+06	5.58931e+06
6-D5	6	5	UC1	1.63961e+06	5.51876e+06
6-D50AM	6	50	UC2	1.61861e+06	5.62314e+06
6-D50PM	6	50.5	UC2	1.25444e+06	4.27072e+06
6-D51AM	6	51	UC2	1.91566e+06	6.30897e+06
6-D51PM	6	51.5	UC2	1.35513e+06	4.57734e+06
6-D52AM	6	52	UC2	2.38872e+06	8.08338e+06
6-D52PM	6	52.5	UC2	1.29992e+06	4.40937e+06
6-D53	6	53	UC2	1.26183e+06	4.189e+06
6-D54	6	54	UC2	1.65262e+06	5.43824e+06
6-D57AM	6	57	UC2	2.06761e+06	6.63817e+06
6-D57PM	6	57.5	UC2	1.35955e+06	4.36717e+06
6-D58AM	6	58	UC2	973927	3.09744e+06
6-D58PM	6	58.5	UC2	1.15564e+06	3.67187e+06
6-D59AM	6	59	UC2	1.27565e+06	4.15992e+06
6-D59PM	6	59.5	UC2	970283	3.17055e+06
6-D6	6	6	UC1	1.63835e+06	5.64507e+06
6-D60AM	6	60	UC2	1.43591e+06	4.62776e+06
6-D60PM	6	60.5	UC2	1.49158e+06	4.87096e+06
6-D61	6	61	UC2	1.70194e+06	6.27262e+06
6-D62	6	62	UC2	1.49868e+06	5.75426e+06
6-D63	6	63	UC2	1.50413e+06	5.83781e+06
6-D64AM	6	64	UC2	1.13988e+06	4.30226e+06
6-D64PM	6	64.5	UC2	899667	3.27995e+06
6-D7	6	7	UC1	1.30526e+06	4.52342e+06
6-D8	6	8	UC1	781340	2.60174e+06
6-D9	6	9	UC1	1.44925e+06	5.13711e+06
7-D0AM	7	0	UC1	717154	2.05868e+06
7-D0PM	7	0.5	UC1	2.0472e+06	5.64517e+06
7-D10	7	10	UC1	1.56208e+06	5.35424e+06
7-D11	7	11	UC1	2.17071e+06	7.52939e+06
7-D14	7	14	UC1	1.99248e+06	6.67529e+06
7-D16	7	16	UC1	2.66057e+06	8.87517e+06
7-D18	7	18	UC1	3.34501e+06	1.15751e+07
7-D1AM	7	1	UC1	1.01342e+06	3.41521e+06
7-D1PM	7	1.5	UC1	1.36878e+06	4.60555e+06
7-D21AM	7	21	UC1	2.63426e+06	8.75451e+06
7-D21PM	7	21.5	UC2	2.06304e+06	6.90185e+06
7-D22AM	7	22	UC2	1.36819e+06	4.83025e+06
7-D22PM	7	22.5	UC2	1.79804e+06	6.18067e+06
7-D23AM	7	23	UC2	1.5192e+06	5.4294e+06
7-D23PM	7	23.5	UC2	1.35357e+06	4.90238e+06
7-D24	7	24	UC2	1.06306e+06	3.91884e+06
7-D25	7	25	UC2	1.55571e+06	5.69187e+06
7-D28AM	7	28	UC2	1.45568e+06	5.40582e+06
7-D28PM	7	28.5	UC2	1.52005e+06	5.42772e+06
7-D29AM	7	29	UC2	1.52919e+06	5.2189e+06
7-D29PM	7	29.5	UC2	2.00025e+06	6.86694e+06
7-D2AM	7	2	UC1	1.20253e+06	4.10261e+06
7-D2PM	7	2.5	UC1	1.60977e+06	5.51678e+06
7-D30AM	7	30	UC2	1.89986e+06	5.91073e+06
7-D30PM	7	30.5	UC2	1.42331e+06	4.59047e+06
7-D31AM	7	31	UC2	1.43849e+06	4.5011e+06
7-D31PM	7	31.5	UC2	1.38456e+06	4.47373e+06
7-D32	7	32	UC2	1.96888e+06	6.2943e+06
7-D33	7	33	UC2	1.87898e+06	6.09054e+06
7-D35AM	7	35	UC2	1.28468e+06	4.41245e+06
7-D35PM	7	35.5	UC2	1.47753e+06	5.04349e+06
7-D36AM	7	36	UC2	1.57777e+06	5.35202e+06
7-D36PM	7	36.5	UC2	2.027e+06	7.3362e+06
7-D37AM	7	37	UC2	1.42288e+06	4.88833e+06
7-D37PM	7	37.5	UC2	1.72345e+06	6.00842e+06
7-D38	7	38	UC2	1.76036e+06	6.02545e+06
7-D39	7	39	UC2	1.89176e+06	6.48988e+06
7-D3AM	7	3	UC1	1.29497e+06	4.30193e+06
7-D3PM	7	3.5	UC1	1.24428e+06	4.15531e+06
7-D42AM	7	42	UC2	1.40633e+06	4.94785e+06
7-D42PM	7	42.5	UC2	1.42071e+06	4.89804e+06
7-D43AM	7	43	UC2	1.51929e+06	5.24167e+06
7-D43PM	7	43.5	UC2	1.14243e+06	3.78472e+06
7-D44AM	7	44	UC2	1.03585e+06	3.37484e+06
7-D44PM	7	44.5	UC2	1.50188e+06	5.11299e+06
7-D45AM	7	45	UC2	1.72824e+06	5.87724e+06
7-D45PM	7	45.5	UC2	1.72641e+06	5.95118e+06
7-D46	7	46	UC2	1.82089e+06	6.06656e+06
7-D47	7	47	UC2	1.74646e+06	6.02082e+06
7-D4AM	7	4	UC1	2.38401e+06	7.9765e+06
7-D4PM	7	4.5	UC1	1.7815e+06	5.99691e+06
7-D5	7	5	UC1	1.55981e+06	5.27449e+06
7-D50AM	7	50	UC2	1.7475e+06	6.00675e+06
7-D50PM	7	50.5	UC2	1.32437e+06	4.60572e+06
7-D51AM	7	51	UC2	1.70578e+06	5.80392e+06
7-D51PM	7	51.5	UC2	1.62303e+06	5.41275e+06
7-D52AM	7	52	UC2	1.48258e+06	4.95521e+06
7-D52PM	7	52.5	UC2	1.32622e+06	4.46507e+06
7-D53	7	53	UC2	1.86041e+06	6.33386e+06
7-D54	7	54	UC2	1.70633e+06	5.53002e+06
7-D57AM	7	57	UC2	1.47444e+06	4.9284e+06
7-D58AM	7	58	UC2	1.51578e+06	5.09224e+06
7-D58PM	7	58.5	UC2	1.16028e+06	3.9171e+06
7-D59AM	7	59	UC2	1.35664e+06	4.51938e+06
7-D59PM	7	59.5	UC2	1.57962e+06	5.28583e+06
7-D6	7	6	UC1	2.05413e+06	7.01636e+06
7-D60AM	7	60	UC2	1.37083e+06	4.63371e+06
7-D60PM	7	60.5	UC2	1.82384e+06	6.25299e+06
7-D61	7	61	UC2	1.44076e+06	4.97879e+06
7-D62	7	62	UC2	1.59565e+06	5.72449e+06
7-D63	7	63	UC2	1.19716e+06	4.33559e+06
7-D64AM	7	64	UC2	1.25056e+06	4.54037e+06
7-D64PM	7	64.5	UC2	1.22467e+06	4.48427e+06
7-D7	7	7	UC1	1.60871e+06	5.5789e+06
7-D8	7	8	UC1	1.26138e+06	4.3491e+06
7-D9	7	9	UC1	1.82997e+06	6.26441e+06
8-D0AM	8	0	UC1	388230	1.15362e+06
8-D0PM	8	0.5	UC1	1.57735e+06	4.33865e+06
8-D10	8	10	UC1	1.14923e+06	4.03591e+06
8-D11	8	11	UC1	1.61778e+06	5.6727e+06
8-D14	8	14	UC1	2.15737e+06	7384754
8-D16	8	16	UC1	2.21113e+06	7.55714e+06
8-D18	8	18	UC1	3.21915e+06	1.10832e+07
8-D1AM	8	1	UC1	977373	3.37779e+06
8-D1PM	8	1.5	UC1	1.11403e+06	3.77927e+06
8-D21AM	8	21	UC1	2.68791e+06	9.06492e+06
8-D21PM	8	21.5	UC2	1.87197e+06	6.36309e+06
8-D22AM	8	22	UC2	1.56507e+06	5.62077e+06
8-D22PM	8	22.5	UC2	1.62916e+06	5.84992e+06
8-D23AM	8	23	UC2	1.28796e+06	4.58263e+06
8-D23PM	8	23.5	UC2	1.2572e+06	4.62655e+06
8-D24	8	24	UC2	937802	3.58673e+06
8-D25	8	25	UC2	1.54996e+06	5.62963e+06
8-D28AM	8	28	UC2	1.54797e+06	5.82791e+06
8-D28PM	8	28.5	UC2	1.28682e+06	4.69005e+06
8-D29AM	8	29	UC2	1.49194e+06	5.19029e+06
8-D29PM	8	29.5	UC2	1.64714e+06	5.80525e+06
8-D2AM	8	2	UC1	1.4148e+06	4.73554e+06
8-D2PM	8	2.5	UC1	1.56054e+06	5.26853e+06
8-D30AM	8	30	UC2	1.53745e+06	5.08426e+06
8-D30PM	8	30.5	UC2	1.7974e+06	5.9317e+06
8-D31AM	8	31	UC2	1.68441e+06	5.61516e+06
8-D31PM	8	31.5	UC2	1.57625e+06	5.21941e+06
8-D32	8	32	UC2	1.87905e+06	6.20091e+06
8-D33	8	33	UC2	2.08572e+06	7.01273e+06
8-D35AM	8	35	UC2	1.28768e+06	4.44307e+06
8-D35PM	8	35.5	UC2	1.7038e+06	6.01448e+06
8-D36AM	8	36	UC2	2.19505e+06	7.79549e+06
8-D36PM	8	36.5	UC2	1.94768e+06	6.9859e+06
8-D37AM	8	37	UC2	1.78938e+06	6.39329e+06
8-D37PM	8	37.5	UC2	1.56836e+06	5.72243e+06
8-D38	8	38	UC2	1.68439e+06	6.28431e+06
8-D39	8	39	UC2	1.73927e+06	6.39385e+06
8-D3AM	8	3	UC1	1.34522e+06	4.54159e+06
8-D3PM	8	3.5	UC1	1.44472e+06	4.89882e+06
8-D42AM	8	42	UC2	1.42992e+06	5.14261e+06
8-D42PM	8	42.5	UC2	1.34227e+06	4.81174e+06
8-D43AM	8	43	UC2	1.39294e+06	4.90446e+06
8-D43PM	8	43.5	UC2	1.25825e+06	4.18803e+06
8-D44AM	8	44	UC2	1.10565e+06	3.69705e+06
8-D44PM	8	44.5	UC2	1.22773e+06	4.12506e+06
8-D45AM	8	45	UC2	1.5541e+06	5.27439e+06
8-D45PM	8	45.5	UC2	1.63713e+06	5.58066e+06
8-D46	8	46	UC2	1.58477e+06	5.26855e+06
8-D47	8	47	UC2	1.6731e+06	5.67627e+06
8-D4AM	8	4	UC1	1.55289e+06	5.1548e+06
8-D4PM	8	4.5	UC1	1.59302e+06	5.28343e+06
8-D5	8	5	UC1	1.72728e+06	5.84689e+06
8-D50AM	8	50	UC2	2.08917e+06	7.25006e+06
8-D50PM	8	50.5	UC2	1.28664e+06	4.40719e+06
8-D51AM	8	51	UC2	1.48993e+06	5.14618e+06
8-D51PM	8	51.5	UC2	1.39483e+06	4.71279e+06
8-D52AM	8	52	UC2	1.50724e+06	5.07455e+06
8-D52PM	8	52.5	UC2	1.32669e+06	4.52135e+06
8-D53	8	53	UC2	1.70097e+06	5.87219e+06
8-D54	8	54	UC2	1.13651e+06	3.88764e+06
8-D57AM	8	57	UC2	1.35001e+06	5.21122e+06
8-D57PM	8	57.5	UC2	1.52835e+06	5.96751e+06
8-D58AM	8	58	UC2	1.55109e+06	5.74259e+06
8-D58PM	8	58.5	UC2	1.34171e+06	4.88286e+06
8-D59AM	8	59	UC2	1.52094e+06	5.45862e+06
8-D59PM	8	59.5	UC2	1.5625e+06	5.43736e+06
8-D6	8	6	UC1	1.59715e+06	5.51663e+06
8-D60AM	8	60	UC2	1.95219e+06	6.81225e+06
8-D60PM	8	60.5	UC2	1.36611e+06	4.59791e+06
8-D61	8	61	UC2	1.66252e+06	5.83809e+06
8-D62	8	62	UC2	1.57508e+06	5.4049e+06
8-D63	8	63	UC2	1.33725e+06	4.76705e+06
8-D64AM	8	64	UC2	2.28881e+06	7.91399e+06
8-D64PM	8	64.5	UC2	2.34925e+06	8.11296e+06
8-D7	8	7	UC1	2.12198e+06	7.35444e+06
8-D8	8	8	UC1	1.38008e+06	4.8263e+06
8-D9	8	9	UC1	1.44133e+06	5.08312e+06
9-D0AM	9	0	UC1	324722	1.02061e+06
9-D0PM	9	0.5	UC1	1.59527e+06	4.3273e+06
9-D10	9	10	UC1	1.3298e+06	4.53242e+06
9-D11	9	11	UC1	1.96468e+06	6.75365e+06
9-D14	9	14	UC1	2.01014e+06	6.87317e+06
9-D16	9	16	UC1	1.83665e+06	6.19176e+06
9-D18	9	18	UC1	1.63368e+06	5.63154e+06
9-D1AM	9	1	UC1	865748	2.93355e+06
9-D1PM	9	1.5	UC1	1.09786e+06	3665400
9-D21AM	9	21	UC1	3.24927e+06	1.13275e+07
9-D21PM	9	21.5	UC2	2.38668e+06	8.30715e+06
9-D22AM	9	22	UC2	1.5914e+06	5.70921e+06
9-D22PM	9	22.5	UC2	1.39202e+06	4.96262e+06
9-D23AM	9	23	UC2	1.314e+06	4.84328e+06
9-D23PM	9	23.5	UC2	1.58076e+06	5.80319e+06
9-D24	9	24	UC2	1.3272e+06	5.136e+06
9-D25	9	25	UC2	1.42419e+06	5.37903e+06
9-D28AM	9	28	UC2	1.85448e+06	7.0998e+06
9-D28PM	9	28.5	UC2	1.66453e+06	6.18329e+06
9-D29AM	9	29	UC2	1.87031e+06	6.79128e+06
9-D29PM	9	29.5	UC2	876693	3.16017e+06
9-D2AM	9	2	UC1	1.34142e+06	4.52982e+06
9-D2PM	9	2.5	UC1	1.62279e+06	5.54184e+06
9-D30AM	9	30	UC2	1.67792e+06	5.59079e+06
9-D30PM	9	30.5	UC2	2.13568e+06	7.2945e+06
9-D31AM	9	31	UC2	2.84379e+06	9.60392e+06
9-D31PM	9	31.5	UC2	1.80712e+06	6.07356e+06
9-D32	9	32	UC2	1.98536e+06	6.69424e+06
9-D33	9	33	UC2	1.71901e+06	5.73438e+06
9-D35AM	9	35	UC2	1.69029e+06	5.65919e+06
9-D35PM	9	35.5	UC2	1.94926e+06	6.81127e+06
9-D36AM	9	36	UC2	1.9406e+06	6.76058e+06
9-D36PM	9	36.5	UC2	1.99486e+06	6.70813e+06
9-D37AM	9	37	UC2	1.50923e+06	5.37061e+06
9-D37PM	9	37.5	UC2	1.77051e+06	6.43603e+06
9-D38	9	38	UC2	1.95687e+06	7.0932e+06
9-D39	9	39	UC2	1.34189e+06	4.71447e+06
9-D3AM	9	3	UC1	1.62429e+06	5.46003e+06
9-D3PM	9	3.5	UC1	1.30968e+06	4.37334e+06
9-D42AM	9	42	UC2	1.23315e+06	4.35391e+06
9-D42PM	9	42.5	UC2	1.38493e+06	4.98637e+06
9-D43AM	9	43	UC2	1.31808e+06	4.68323e+06
9-D43PM	9	43.5	UC2	1.07587e+06	3.60615e+06
9-D44AM	9	44	UC2	1.02124e+06	3.39344e+06
9-D44PM	9	44.5	UC2	1.49278e+06	5.04045e+06
9-D45AM	9	45	UC2	1.51327e+06	4.92298e+06
9-D45PM	9	45.5	UC2	1.64508e+06	5.53315e+06
9-D46	9	46	UC2	1.67839e+06	5.49557e+06
9-D47	9	47	UC2	2.14333e+06	7.20157e+06
9-D4AM	9	4	UC1	1.47421e+06	4.77008e+06
9-D4PM	9	4.5	UC1	1.88084e+06	6.23663e+06
9-D5	9	5	UC1	2.22979e+06	7.37231e+06
9-D50AM	9	50	UC2	1.86674e+06	6.21251e+06
9-D50PM	9	50.5	UC2	1.35828e+06	4.58825e+06
9-D51AM	9	51	UC2	1.80311e+06	5.92651e+06
9-D51PM	9	51.5	UC2	1.92209e+06	6.33143e+06
9-D52AM	9	52	UC2	1.36969e+06	4.66032e+06
9-D52PM	9	52.5	UC2	2.09838e+06	7.17373e+06
9-D53	9	53	UC2	1.89101e+06	6.37605e+06
9-D54	9	54	UC2	1.1008e+06	3.72134e+06
9-D57AM	9	57	UC2	977986	3.39204e+06
9-D57PM	9	57.5	UC2	1.26396e+06	4.41619e+06
9-D58AM	9	58	UC2	1.15425e+06	3.78784e+06
9-D58PM	9	58.5	UC2	834211	2.66408e+06
9-D59AM	9	59	UC2	1.03217e+06	3.40381e+06
9-D59PM	9	59.5	UC2	1.39781e+06	4.77189e+06
9-D6	9	6	UC1	1.80347e+06	6.05194e+06
9-D60AM	9	60	UC2	1.30896e+06	4.54381e+06
9-D60PM	9	60.5	UC2	1.15947e+06	4.05593e+06
9-D61	9	61	UC2	1.13099e+06	3.70957e+06
9-D62	9	62	UC2	1.63505e+06	5.82116e+06
9-D63	9	63	UC2	1.01637e+06	3.86767e+06
9-D64AM	9	64	UC2	824286	3.0336e+06
9-D64PM	9	64.5	UC2	1.81776e+06	6.89757e+06
9-D7	9	7	UC1	1.45773e+06	5.03095e+06
9-D8	9	8	UC1	1.51504e+06	5.20665e+06
9-D9	9	9	UC1	1.55727e+06	5.38703e+06

## Sheet: Pvalue
PathwayL2	pvalue
Lipid metabolism	1.27824e-38
Amino acid metabolism	7.43525e-28
